# Supplementary material for: Maternal and Fetal Outcomes after Prior Mid-Trimester Uterine Rupture: A Systematic Review with Our Experience
Source: Medicina (Kaunas). 2021 Nov 24;57(12):1294. doi: 10.3390/medicina57121294 (PMC8704285; doi:10.3390/medicina57121294)
Supplement: Supplementary file 1 [file medicina-57-01294-s001.zip]

Archive with 2 entries (2 files):
- PRISMA_2020_checklist.pdf
- Suppelemetal Files.pdf
